# Supplementary material for: Comparative analysis of programmed cell death pathways in filamentous fungi
Source: BMC Genomics. 2005 Dec 8;6:177. doi: 10.1186/1471-2164-6-177 (PMC1325252; doi:10.1186/1471-2164-6-177)
Supplement: Additional File 1 — Putative apoptotic mediators (mammalian protein homologs). Table indicating numbers of fungal homologs of mammalian apoptotic effectors and mediators. [file 1471-2164-6-177-S1.xls]

## Sheet: table_4
Protein	ASP	SOR	Scer	Spom	BAS	Biological function/process
Dnm1, Drp1	1	1	1	1	1	Ca2+-mediated apoptosis
Bit1/Pth2	1	1	1	1	1	Caspase independent apoptosis
TAF10	1	1	1	1	1	Cell cycle control
AATF/Che-1	1	1	1	1	1	Cell cycle control
MIRK	1	1	1	1	1	Cell cycle control
FRAP1, TOR	1	1	2	2	1	Cell cycle control, nutrient sensing
RhoA, Rho1	1	1	1	1	1	G protein signaling, cell cycle control
BCR/ABL	1	1	2	2	1	G protein signaling, GTPase activator
ADAM	1	1	0	1	1	G protein signaling, metalloprotease
IAP*, BIR1	1	1	2	1	1	Maintenance of genome integrity
MLH1	1	0-1	1	1	1	Maintenance of genome integrity
PASG	1	0-1	1	2	1	Maintenance of genome integrity
Msh6p	1	1	1	1	1	Maintenance of genome integrity
Tdt, Pol4p	1	1	1	1	1	Maintenance of genome integrity
ERCC2, Rad3	1	1	1	1	1	Maintenance of genome integrity
ERCC3/XPB	1	1	1	1	1	Maintenance of genome integrity
TIM50	1	1	1	1	1	Mitochondrial matrix protein import
EndoG, Nuc1	1	1	1	1	1	Mitochondrial nuclease
PDCD5	1	1	1	1	0	Mitochondrial permeability transition pore
TCTP	1	1	1	1	1	Multifunctional cytosolic protein
DAD1, OST2	1	1	1	1	1	N-linked glycosylation
CAS, CSE	1	1	1	1	1	Nuclear-protein transport
PDCD11/Rrp5	1	1	1	1	1	Nucleolus organizer complex
GAPDH/Tdh2	1	1	1	1	1	Oxidative stress response, glycolysis
PKC family	1	1	1	1	1	Oxidative stress/DNA damage response
TEL1	1	1	1	1	1	Phosphatidylinositol pathway, cell cycle
GSK-3	1	1	1	2	0	Phosphatidylinositol pathway, cell cycle
PTEN	1	1	2	2	1	Phosphatidylinositol pathway, cell cycle
MTK1, Ssk2p	1	1	2	1	1	Response to stress
SRO7, SOP1	1	1	2	1	1	Response to stress
MEKK, Ste11	1	1	1	1	1	Signaling during sexual development
SGK, Sli2p	1	1	1	2	1	Sphingolipid-mediated signaling
SphK	1	1	2	1	1	Sphingolipid-mediated signaling
SPL, Bst1p	1	1	1	0	1	Sphingolipid-mediated signaling
ZFM1/SF1	1	1	1	1	1	transcription factor/splicing factor
HSP70	1	1	4	2	1	Ubiquitin-proteosome system
USP7/HAUSP	1	1	1	2	1	Ubiquitin-proteosome system
CulA	1	1	1	1	1	Ubiquitin-proteosome system
AmsH	1	1	0	1	0	Ubiquitin-proteosome system
UBE2D3	1	1	1	1	1	Ubiquitin-proteosome system
UFD1	1	1	1	1	1	Ubiquitin-proteosome system
TSG101	1	1	1	0	1	Ubiquitin-proteosome system
UFD2, UfdB	1	1	1	1	1	Ubiquitin-proteosome system/stress
